# Supplementary material for: Differential Expression of NEK Kinase Family Members in Esophageal Adenocarcinoma and Barrett’s Esophagus
Source: Cancers (Basel). 2023 Sep 30;15(19):4821. doi: 10.3390/cancers15194821 (PMC10571661; doi:10.3390/cancers15194821)
Supplement: Supplementary file 1 [file cancers-15-04821-s001.zip]

Archive with 3 entries (2 files):
- cancers-2615541-supplementary/
- cancers-2615541-supplementary/File S1_original_images.pdf
- cancers-2615541-supplementary/Supplementary table and figures.pdf
